# Supplementary material for: Targeted apoptosis of macrophages and osteoclasts in arthritic joints is effective against advanced inflammatory arthritis
Source: Nat Commun. 2021 Apr 12;12:2174. doi: 10.1038/s41467-021-22454-z (PMC8042091; doi:10.1038/s41467-021-22454-z)
Supplement: Supplementary file 4 — Source data [file 41467_2021_22454_MOESM4_ESM.xlsx]

## Sheet: Fig. 1b, c
	BMD
		Normal	Early arthritis	Advanced arthritis
		994	940	820
		950	980	808
		1001	930	789
	BS/BV
		Normal	Early arthritis	Advanced arthritis
		4.318	5.5	8.58
		4.897	5.901	7.921
		5.161	4.798	7.042

## Sheet: Fig. 2d
		Serum stability
		Time(h)	CEL-PRNPs
		0	169	161.4	155.9
		0.5	158.6	170.4	164.9
		1	171.6	160.1	170.9
		2	162.3	170.7	168.1
		4	167.3	161	174.3
		8	170.1	166.9	159.5
		24	178.6	164.3	170.7
			CEL-PRNPs
		Time(h)	Mean	SD
		0	162.1	6.57799
		0.5	164.633	5.90452
		1	167.533	6.44696
		2	167.033	4.30039
		4	167.533	6.65307
		8	165.5	5.43691
		24	171.2	7.1631
		In vitro drug release
		Time(h)	CEL-PRNPs
		0.5	4.29	4.91	9.43
		1	7.01	8.93	11.69
		2	20.21	21.64	28.23
		4	21.62	26.76	33.39
		8	39.59	37.95	44.86
		12	41.87	52.69	51.39
		24	63.52	66.82	59.35
			CEL-PRNPs
		Time(h)	Mean	SD
		0.5	6.21	2.80578
		1	9.21	2.35253
		2	23.36	4.27772
		4	27.2567	5.9007
		8	40.8	3.61042
		12	48.65	5.90752
		24	63.23	3.74343

## Sheet: Fig. 3d-g
	OCs(uptake)
		NPs	RNPs	PRNPs	PRNPs/MMP9
		280	470	317	410
		305	450	335	435
		271	460	328	420
	Macrophages(uptake)
		NPs	RNPs	PRNPs	PRNPs/MMP9
		325	450	347	410
		313	463	327	443
		319	445	343	430
	OCs(apoptosis)
		NPs	RNPs	PRNPs	PRNPs/MMP9
		23.1	52.9	24.13	47.82
		19.42	47.3	18.94	45.54
		20.55	49.5	22	40.7
	Macrophages(apoptosis)
		NPs	RNPs	PRNPs	PRNPs/MMP9
		21.64	52.8	24.8	49.3
		24.73	55	20.73	46.6
		20.35	49.7	19.62	43.12

## Sheet: Fig. 4b-f
	OCs(uptake)
		NPs	RNPs	PRNPs	PRNPs/MMP9
		354	669	369	637
		390	676	357	646
		425	689	299	668
	Macrophages(uptake)
		NPs	RNPs	PRNPs	PRNPs/MMP9
		407	713	441	655
		426	661	455	592
		417	685	425	637
	HUVECs(uptake)
		NPs	RNPs	PRNPs	MMP9/PRNPs
		358	378	390	376
		386	340	379	386
		347	361	382	375
	OCs(apoptosis)
		NPs	RNPs	PRNPs	PRNPs/MMP9
		10.88	21.94	11.49	19.14
		9.27	20.08	11.74	20.07
		11.02	22.34	12.98	18.99
	Macrophages(apoptosis)
		NPs	RNPs	PRNPs	PRNPs/MMP9
		24.58	49.77	21.33	44.27
		23.39	47.36	19.87	40.45
		25.32	48.96	22.09	43.85

## Sheet: Fig. 5d-f
	Joints
		DiD solution	DiD-NPs	DiD-RNPs	DiD-PRNPs
		1.402	2.743	3.9	7.329
		1.792	2.503	3.672	7.37
		1.309	3.801	3.44	5.642
		1.934	2.922	4.43	8.643
		1.732	3.343	3.954	6.14
		1.543	2.62	2.62	7.653
	Organs
		DiD solution			DiD-NPs			DiD-RNPs			DiD-PRNPs
	Heart	0.1325	0.1149	0.1524	0.108	0.104	0.1141	0.2115	0.156	0.205	0.1891	0.2398	0.2043
	Liver	7.12	6.56	6.051	9.135	8.86	10.32	19.47	16.08	17.98	10.47	9.632	11.04
	Spleen	1.82	2.132	2.65	2.231	2.751	3.034	3.226	3.501	3.843	1.62	2.409	2.594
	Lung	2.859	2.214	2.034	2.6445	3.279	3.798	3.0195	4.098	3.1545	1.842	2.5305	2.2395
	Kidney	0.4106	0.6579	0.552	0.5421	0.4485	0.4953	0.3691	0.2942	0.402	0.373	0.6349	0.5021
	Blood	0.1612	0.2478	0.1823	2.413	3.14	2.099	1.831	0.9421	1.195	3.921	4.428	5.125
	Joints-unilateral model
		DiD solution			DiD-NPs			DiD-RNPs			DiD-PRNPs
	Hind limb (Arthritic)	1.357	1.422	1.249	2.044	1.917	2.59	3.218	2.601	2.44	6.32	5.597	4.79
	Hind limb (Normal)	1.194	0.9896	1.282	1.184	1.39	1.496	1.528	1.286	1.433	1.554	2.094	2.31
	Fore limb	0.6491	0.8815	0.7632	0.7867	1.031	0.8762	0.8573	0.95	0.965	1.311	0.948	1.03

## Sheet: Fig. 7c
	IL-1β
		Normal	Saline	CEL solution	CEL-NPs	CEL-RNPs	CEL-PRNPs
		11.1148	50.7336	33.9714	25.4579	26.0807	12.825
		6.08095	47.8295	36.6163	18.5041	24.1026	10.5501
		9.22708	41.8599	43.491	24.9231	30.0384	9.46909
		13.9543	27.904	29.1435	38.516	18.7337	9.30775
		10.53	44.23	33.97	27.09	23.012	8.345
	TNF
		Normal	Saline	CEL solution	CEL-NPs	CEL-RNPs	CEL-PRNPs
		22.8636	54.9164	42.9689	38.4688	33.0742	28.39
		17.9293	48.5611	38.5873	36.6795	48.5611	25.4688
		22.0346	41.7716	53.3375	44.9164	36.6138	26.6795
		22.1925	56.6138	44.6137	35.9689	37.2846	20.2188
		18.255	58.4657	43.8769	40.0084	37.8834	21.1893
	RANKL/OPG
		Normal	Saline	CEL solution	CEL-NPs	CEL-RNPs	CEL-PRNPs
		0.518392	1.7876	2.001	1.71773	1.51298	0.349709
		0.288221	2.07171	1.89055	1.70843	1.20944	0.520291
		0.364719	2.1435	1.76056	1.64127	1.01186	0.3485
		0.277778	2.11538	2	1.87166	1.125	0.505263
		0.223529	2.17391	2.1	2.07865	1.08108	0.307692

## Sheet: Fig. 8b, c
	Advanced arthritis
		Ankle diameter (mm)
		Time (days)	Normal		Saline		Anti-TNF		CEL solution		CEL-NPs		CEL-RNPs		CEL-PRNPs
		17	6.97714	0.125262	11.8443	1.16178	11.36	1.53395	11.9171	1.05809	11.6643	1.33261	11.7329	1.54294	12.1229	1.01242
		19	6.87857	0.350306	11.9614	0.864531	11.1414	1.15099	11.6886	0.653132	11.3429	1.05052	10.9071	0.791806	9.36429	0.822777
		21	6.85714	0.310951	12.2443	1.38147	11.2857	1.60342	11.56	0.560268	10.9286	1.00682	10.0014	1.30099	8.82429	0.857902
		23	6.82429	0.221725	11.8457	1.13243	10.5829	1.2457	11.1614	0.999474	10.7829	1.44532	9.78571	0.764239	8.00714	0.95257
		25	6.80857	0.424006	12.34	1.58248	10.2471	1.05968	10.8486	0.610203	10.4414	0.761893	9.16429	0.584461	7.64	0.70852
		27	6.90286	0.258051	12.3871	1.93813	10.21	0.881514	10.9257	0.617869	10.0129	1.08182	9.05571	0.754185	7.58286	0.527469
		Time (days)	Normal							Time (days)	Saline
		17	7.04	6.78	6.92	6.89	7.06	6.99	7.16	17	12.11	12.91	11.03	12.61	12.98	9.79	11.48
		19	6.48	7.16	6.88	7	6.31	7.13	7.19	19	11.59	12.55	12.54	13.34	11.59	11.09	11.03
		21	7.36	6.49	6.89	6.54	6.82	7.14	6.76	21	13.49	10.89	10.57	13.3	10.86	13.33	13.27
		23	7.11	6.82	6.52	7.07	6.68	6.65	6.92	23	12.04	10.36	10.49	11.76	11.91	13.32	13.04
		25	7.51	6.4	6.71	6.5	7.28	6.51	6.75	25	13.96	9.26	12.53	12.38	11.61	13.78	12.86
		27	6.65	6.82	6.97	6.57	7.31	6.88	7.12	27	14.27	14.63	11.51	13.52	12.7	9.41	10.67
		Time (days)	Anti-TNF							Time (days)	CEL solution
		17	12.84	12.14	10.67	9.42	9.39	12.05	13.01	17	13.11	12.55	13.16	10.35	11.11	11.59	11.55
		19	10.1	11.23	9.62	10.44	11.57	12.73	12.3	19	12.29	11.78	11.8	12.33	11.8	10.39	11.43
		21	10.2	9.81	13.32	10.55	11.8	13.51	9.81	21	11.31	11.05	11.91	10.91	11.87	12.5	11.37
		23	9.81	9.9	11.09	12.84	9.2	11.32	9.92	23	10.51	12.81	10.41	11.43	11.2	9.87	11.9
		25	11.23	9.48	9.63	9.52	12.15	10.28	9.44	25	11.17	10.69	10.47	10.42	10.87	12.05	10.27
		27	11.12	11.58	9.81	9.64	10.27	10.04	9.01	27	10.22	11.71	10.97	10.89	11.18	11.48	10.03
		Time (days)	CEL-NPs							Time (days)	CEL-RNPs
		17	12.74	9.56	13.25	12.73	11.63	10.59	11.15	17	10.06	13.62	12.04	9.81	13.68	11.77	11.15
		19	12.33	11.71	11.96	10.85	11.48	9.2	11.87	19	10.97	10.76	9.96	11.07	10.89	10.25	12.45
		21	12.23	9.46	12.09	10.35	11.35	10.41	10.61	21	9.3	9.29	8.89	8.84	10.08	11.63	11.98
		23	11.08	11.7	9.18	9.43	13.35	10.74	10	23	9.59	9.37	9.77	10.1	9.33	9.01	11.33
		25	9.29	9.84	10.71	11.31	9.96	11.25	10.73	25	9.15	9.2	10.27	8.3	8.89	9.13	9.21
		27	9.39	8.27	9.81	11.69	10.65	10.53	9.75	27	7.7	8.44	9.84	9.24	9.76	9.26	9.15
		Time (days)	CEL-PRNPs
		17	11.57	12.83	11	11.06	12.94	13.61	11.85
		19	9.97	8.75	9.48	10.63	8.14	9.6	8.98
		21	9.34	7.78	8.8	9.17	8.54	7.9	10.24
		23	8.19	6.58	8.8	7.43	7.97	9.5	7.58
		25	8.24	7.78	6.44	7.24	8.62	7.76	7.4
		27	7.94	8.44	7.3	7.05	7.71	6.94	7.7
		Paw thickness (mm)
		Time (days)	Normal		Saline		Anti-TNF		CEL solution		CEL-NPs		CEL-RNPs		CEL-PRNPs
		17	4.83571	0.152409	11.77	1.41019	11.3343	1.48613	11.4114	1.48574	12.1343	1.78621	11.9543	1.12616	11.9486	1.54131
		19	5.1	0.359907	12.2657	0.701162	10.74	0.940248	11.6071	1.33534	10.18	0.829096	10.1457	0.867907	9.20143	0.424791
		21	5.16571	0.32181	11.9543	0.943396	10.3571	0.821477	11.3614	0.67289	10.7243	0.789448	9.96143	0.522093	8.31714	0.778432
		23	4.93	0.152971	12.1043	0.757383	9.93714	0.569904	11.4243	1.27423	9.22714	0.420425	9.58	0.903346	7.45286	0.595559
		25	5.16571	0.351324	11.85	1.35221	9.25714	0.792164	11.2857	0.778778	9.46857	0.924003	9.04429	1.26762	6.82571	0.739276
		27	5.16429	0.404387	12.4029	0.535092	9.36	0.895042	10.6057	1.00128	9.16	0.823691	8.18	0.535817	6.34429	0.807978
		Time (days)	Normal							Time (days)	Saline
		17	5.05	4.74	4.69	4.66	4.8	4.99	4.92	17	11.56	9.34	13.45	11.34	13.22	12.4	11.08
		19	4.93	5.1	4.54	5.21	4.87	5.59	5.46	19	11.96	12.9	13.04	11.17	12.89	12.13	11.77
		21	5.08	5.59	5.16	5.07	5.06	4.65	5.55	21	12.61	12.42	12.87	10.63	12.83	10.97	11.35
		23	4.88	5.23	4.93	4.84	4.82	4.79	5.02	23	13.1	12.83	12.42	10.91	11.64	11.68	12.15
		25	4.56	5.48	5.33	5.34	4.77	5.33	5.35	25	12.61	11.18	12.38	13.19	10.76	9.64	13.19
		27	4.71	5.03	5.19	4.92	5.81	4.88	5.61	27	12.51	11.64	12.65	13.38	12.23	12.19	12.22
		Time (days)	Anti-TNF							Time (days)	CEL solution
		17	13.2	10.53	10.36	13.4	9.38	11.42	11.05	17	13.66	8.94	11.79	11.18	10.32	12.07	11.92
		19	10.05	11.91	11.07	11.98	9.56	10.16	10.45	19	11.9	11.26	9.6	10.87	11.06	13.39	13.17
		21	10.3	10.97	10.13	11.01	9.79	11.33	8.97	21	12.15	11.11	11.24	12.12	10.2	11.14	11.57
		23	10.37	8.99	9.86	9.33	10.28	10.31	10.42	23	12.33	10.06	12.39	12.41	10.25	12.63	9.9
		25	8.59	8.85	8.76	8.38	10.25	9.77	10.2	25	10.63	10.25	11.47	12.03	12.4	11.46	10.76
		27	8.51	10.34	9.62	10	10.24	8.25	8.56	27	9.71	8.77	11.53	10.99	11.16	10.76	11.32
		Time (days)	CEL-NPs							Time (days)	CEL-RNPs
		17	11.52	9.85	13.58	9.66	13.1	13.71	13.52	17	12.19	12.32	9.63	11.76	12.05	13.26	12.47
		19	10.31	9.79	10.06	10.82	11.62	9.41	9.25	19	10.23	11.81	8.97	9.61	10.06	10.35	9.99
		21	11.59	10.21	10.87	10.48	10.2	11.94	9.78	21	10.7	9.93	10.04	10.52	9.18	9.65	9.71
		23	9.46	8.76	9.45	8.49	9.55	9.43	9.45	23	8.75	8.97	11.05	9.25	10.49	8.75	9.8
		25	9.61	9	9.19	10.39	8.4	8.72	10.97	25	8.41	8.97	9.2	10.28	11.05	7.85	7.55
		27	8.21	8.08	9.44	9.99	8.67	9.88	9.85	27	9.21	7.96	8.53	7.75	7.65	8.13	8.03
		Time (days)	CEL-PRNPs
		17	12.98	9.99	13.32	10.61	13.87	12.29	10.58
		19	9.09	8.72	9.26	9.85	9.56	9.26	8.67
		21	7.42	9.36	9.3	8.56	8.1	7.69	7.79
		23	8.32	8.21	7.13	7.19	6.87	6.92	7.53
		25	7.8	6.52	6.24	7.49	7.48	5.98	6.27
		27	7.22	7.43	6.77	5.38	5.93	5.54	6.14

## Sheet: Fig. 9c-g
	Tb.N
		Normal	Saline	Anti-TNF	CEL solution	CEL-NPs	CEL-RNPs	CEL-PRNPs
		2.276	0.146	0.754	0.511	0.774	1.098	2.27
		2.837	0.301	0.558	0.361	0.678	1.034	2.43
		2.546	0.195	0.547	0.432	0.587	1.396	1.998
	Tb.Th
		Normal	Saline	Anti-TNF	CEL solution	CEL-NPs	CEL-RNPs	CEL-PRNPs
		0.0404	0.0296	0.0357	0.0329	0.0342	0.0412	0.0486
		0.0554	0.021	0.0304	0.029	0.0354	0.039	0.0448
		0.057	0.023	0.0376	0.034	0.041	0.043	0.052
	Tb.Sp
		Normal	Saline	Anti-TNF	CEL solution	CEL-NPs	CEL-RNPs	CEL-PRNPs
		0.399	5.798	2.669	2.925	1.869	0.87	0.406
		0.512	5.32	1.9	3.63	1.53	1.23	0.62
		0.42	4.65	2.02	2.53	2.12	0.91	0.56
	BMD
		Normal	Saline	Anti-TNF	CEL solution	CEL-NPs	CEL-RNPs	CEL-PRNPs
		955	613	718	726	750	800	970
		980	563	738	688	728	822	937
		990	521	700	645	769	774	950
	BS/BV
		Normal	Saline	Anti-TNF	CEL solution	CEL-NPs	CEL-RNPs	CEL-PRNPs
		4.318	13.044	9.432	9.673	8.58	7.579	6.087
		5.158	14.01	8.754	8.28	7.654	7.12	5.43
		4.561	12.43	8.56	11.01	7.321	6.44	5.11

## Sheet: Supplementary Fig. 3a, b
Serum stability
Time(h)	CEL-NPs				CEL-RNPs				CEL-PRNPs
0	157.5	159.1	149.9		152.6	158.9	149.9		169	161.4	155.9
0.5	157.3	153.6	168.8		154.1	169.4	160.9		158.6	170.4	164.9
1	161.7	170.8	178.9		181.8	174.6	170.3		171.6	160.1	170.9
2	170.5	187.7	168.5		176.3	182.7	171.6		162.3	170.7	168.1
4	194.6	172.7	181.1		171.3	188.3	182.6		167.3	161	174.3
8	179.9	177.2	194.9		188.5	175.7	177		170.1	166.9	159.5
24	169.1	179.8	211.7		190	177.5	198.9		178.6	164.3	170.7
			CEL-NPs		CEL-RNPs		CEL-PRNPs
		Time(h)	Mean	SD	Mean	SD	Mean	SD
		0	155.5	4.91528	153.8	4.61844	162.1	6.57799
		0.5	159.9	7.92654	161.467	7.66572	164.633	5.90452
		1	170.467	8.60484	175.567	5.81062	167.533	6.44696
		2	175.567	10.5553	176.867	5.57165	167.033	4.30039
		4	182.8	11.0485	180.733	8.65236	167.533	6.65307
		8	184	9.53572	180.4	7.04486	165.5	5.43691
		24	186.867	22.1618	188.8	10.7503	171.2	7.1631
In vitro drug release
Time(h)	CEL solution				CEL-NPs				CEL-RNPs				CEL-PRNPs
0.5	12.21	17.79	12.66		6.32	10.09	5.79		5.2	8.21	7.28		4.29	4.91	9.43
1	25.13	36.32	28.77		10.83	14.4	8.46		8.15	12.33	10.14		7.01	8.93	11.69
2	61.59	63.01	49.47		24.41	31.53	27.87		20.95	27.3	29.77		20.21	21.64	28.23
4	83.18	93.95	84.3		25.21	35.01	30.94		24.09	37.91	31.77		21.62	26.76	33.39
8	98.3	99.04	91.41		45.81	53.98	42.25		43.99	48.74	43.16		39.59	37.95	44.86
12					54.34	64.09	58.56		60.88	59.92	50.18		41.87	52.69	51.39
24					64.12	77.44	75.13		64.52	76.45	72.88		63.52	66.82	59.35
			CEL solution		CEL-NPs		CEL-RNPs		CEL-PRNPs
		Time(h)	Mean	SD	Mean	SD	Mean	SD	Mean	SD
		0.5	14.22	3.09989	7.4	2.34463	6.89667	1.54118	6.21	2.80578
		1	30.0733	5.70772	11.23	2.99013	10.2067	2.0908	9.21	2.35253
		2	58.0233	7.44135	27.9367	3.56047	26.0067	4.55001	23.36	4.27772
		4	87.1433	5.92129	30.3867	4.92338	31.2567	6.92429	27.2567	5.9007
		8	96.25	4.20786	47.3467	6.01409	45.2967	3.01075	40.8	3.61042
		12			58.9967	4.88965	56.9933	5.92001	48.65	5.90752
		24			72.23	7.1178	71.2833	6.12317	63.23	3.74343

## Sheet: Supplementary Fig. 7b
		BMMs(uptake)
			NPs	RNPs	PRNPs	MMP9/PRNPs
			290	325	300	310
			325	299	289	305
			301	330	299	315

[truncated: 11 more sheets: Supplementary Fig. 8b, Supplementary Fig. 9b-f, Supplementary Fig. 10, Supplementary Fig. 12, Supplementary Fig. 14a-c, Supplementary Fig. 15a-d, Supplementary Fig. 16, Supplementary Fig. 18a-d, Supplementary Fig. 19b, Supplementary Fig. 20b, c, TableS1]
